# Supplementary material for: Outer Membrane Disruption Overcomes Intrinsic, Acquired, and Spontaneous Antibiotic Resistance
Source: mBio. 2020 Sep 22;11(5):e01615-20. doi: 10.1128/mBio.01615-20 (PMC7512548; doi:10.1128/mBio.01615-20)
Supplement: TABLE S1 [file mBio.01615-20-st001.xlsx]

## Sheet: Table
Antibiotic	EDTA	Pentamidine	∆waaC	Colistin	SPR741
Clarithromycin	8	6	24	24	1024
Clindamycin	64	12	12	16	192
Erythromycin	16	8	24	16	64
Fusidic Acid	12	6	32	48	1024
Mupirocin	6	12	24	32	192
Novobiocin	12	8	24	12	384
Rifampicin	32	8	64	16	1024
Rifaximin	48	6	24	24	1024
Roxithromycin	12	6	16	96	1024
Cannabigerol	1	1	64	128	1024
Thiostrepton	64	1	32	32	256
Bacitracin	1	1	8	6	24
Linezolid	12	4	4	16	8
Chloramphenicol	4	8	4	4	8
Meropenem	8	4	6	1	6
Doxycycline	6	6	1.5	3	32
Trimethoprim	2	6	1	1	19.2
Nalidixic Acid	2	3	4	1.5	8
Ampicillin	8	2	3	1.5	6
Oxacillin	6	8	16	4	3
Nafcillin	4	4	8	4	1.5
Vancomycin	32	0.75	2	4	2
Teicoplanin	3	1	1	1	2.5
Neomycin	0.75	1	1	2	0.75
Spectinomycin	1.5	1	2	2	0.75
Streptomycin	2	4	3	2	0.75
Amoxicillin	1	1.5	1	1	1
Ceftazidime	3	0.25	1.5	2.25	2
Penicillin G	4	3	3	1.5	2
Phosphomycin	3	2.5	0.75	1.25	2
Thiamphenicol	3	3	2	2	3
Norfloxacin	2	2	1	2	0.8
Sparfloxacin	0.4	0.3	0.3	0.3	3.2
Cinoxacin	4	0.5	1.5	2	2
Ciprofloxacin	1	1	1	1	1
Levofloxacin	2	2	1	1	1.2
Lincomycin	1	1	1	1	1.5
Furazolidone	2	3	2	3	2
Cisplatin	1	1	2	1	3
Metronidazole	1	1	1	1	1
Sulfamethoxazole	0.38	0.75	0.75	0.5	0.75
Tetracycline	4	2	1	2	1
Tigecycline	2	0.12	0.125	0.5	0.63
