# Supplementary material for: Outer Membrane Disruption Overcomes Intrinsic, Acquired, and Spontaneous Antibiotic Resistance
Source: mBio. 2020 Sep 22;11(5):e01615-20. doi: 10.1128/mBio.01615-20 (PMC7512548; doi:10.1128/mBio.01615-20)
Supplement: TABLE S3 [file mBio.01615-20-st003.xlsx]

## Sheet: Sheet1
	Novobiocin			Clarithromycin			Rifampicin
Strain	MIC (μg/mL)	MIC (μg/mL) SPR741	Fold Reduction	MIC (μg/mL)	MIC (μg/mL) SPR741	Fold Reduction	MIC (μg/mL)	MIC (μg/mL) SPR741	Fold Reduction
C0001	200	1.17188	170.667	400	0.390625	1024	6.25	0.012207	512
C0002	37.5	0.585938	64	300	0.78125	384	4.6875	0.0183105	256
C0003	75	0.292969	256	50	0.0732422	682.667	6.25	0.00305176	2048
C0004	150	37.5	4	50	4.6875	10.6667	9.984	1.56	6.4
C0005	25	0.585938	42.6667	6.25	0.0732422	85.3333	2.34375	0.012207	192
C0008	100	3.125	32	400	3.125	128	3.125	0.0366211	85.3333
C0011	37.5	0.195312	192	400	0.488281	819.2	4.6875	0.00457764	1024
C0012	25	0.78125	32	400	6.25	64	6.25	0.0366211	170.667
C0013	37.5	0.78125	48	400	6.25	64	3.125	0.0244141	128
C0014	37.5	0.390625	96	533.333	1.5625	341.333	1.5625	0.0183105	85.3333
C0025	100	0.195312	512	533.333	1.5625	341.333	3.125	0.0244141	128
C0087	37.5	0.0732422	512	12.5	0.0244141	512	1.5625	0.00457764	341.333
C0093	9.375	0.585938	16	12.5	0.0488281	256	2.34375	0.0183105	128
C0094	25	0.585938	42.6667	400	0.78125	512	2.34375	0.012207	192
C0104	25	0.390625	64	25	0.0488281	512	1.5625	0.00915527	170.667
C0105	75	0.0976562	768	50	0.0488281	1024	6.25	0.0038147	1638.4
C0144	50	1.5625	32	50	0.0976562	512	3.125	0.0183105	170.667
C0145	18.75	2.34375	8	25	0.0488281	512	2.34375	0.0488281	48
C0146	6.25	0.195312	32	12.5	0.0488281	256	1.17188	0.00305176	384
C0152	6.25	0.78125	8	6.25	0.0488281	128	1.5625	0.0244141	64
C0161	12.5	0.195312	64	12.5	0.0244141	512	1.5625	0.00457764	341.333
C0173	25	0.390625	64	400	0.78125	512	4.6875	0.0183105	256
C0183	25	1.17188	21.3333	300	1.17188	256	3.125	0.012207	256
C0184	25	0.78125	32	200	0.585938	341.333	3.125	0.012207	256
C0193	12.5	0.292969	42.6667	12.5	0.292969	42.6667	2.34375	0.0366211	64
C0194	50	0.585938	85.3333	400	0.976562	409.6	3.125	0.012207	256
C0208	75	1.95312	38.4	50	0.292969	170.667	3.125	0.0488281	64
C0209	18.75	0.585938	32	150	0.390625	384	3.125	0.0183105	170.667
C0217	50	1.5625	32	12.5	0.0488281	256	3.125	0.012207	256
C0218	18.75	0.585938	32	200	0.585938	341.333	3.125	0.0366211	85.3333
C0219	37.5	0.585938	64	533.333	1.5625	341.333	4.6875	0.0244141	192
C0239	25	0.390625	64	400	0.78125	512	4.6875	0.012207	384
C0240	31.25	0.78125	40	400	4.6875	85.3333	4.6875	0.0183105	256
C0241	18.75	0.0976562	192	400	0.292969	1365.33	4.6875	0.00228882	2048
C0242	18.75	0.78125	24	25	0.0732422	341.333	2.34375	0.0183105	128
C0243	62.5	0.390625	160	25	0.0488281	512	3.125	0.00610352	512
C0244	18.75	12.5	1.5	25	12.5	2	3.125	1.5625	2
C0251	100	0.390625	256	300	0.390625	768	6.25	0.012207	512
C0269	75	0.195312	384	400	0.585938	682.667	6.25	0.0183105	341.333
C0270	150	0.585938	256	400	0.292969	1365.33	9.375	0.0244141	384
C0271	37.5	0.585938	64	50	0.0976562	512	6.25	0.0183105	341.333
C0279	100	0.78125	128	400	0.585938	682.667	4.6875	0.012207	384
C0288	18.75	0.195312	96	12.5	0.0488281	256	3.125	0.00610352	512
C0289	25	0.292969	85.3333	300	1.17188	256	3.125	0.00915527	341.333
C0300	18.75	0.585938	32	250	0.585938	426.667	3.125	0.0183105	170.667
C0301	37.5	0.195312	192	12.5	0.0488281	256	3.125	0.0244141	128
C0320	15.625	0.390625	40	25	0.0488281	512	1.5625	0.012207	128
C0321	37.5	0.976562	38.4	200	0.585938	341.333	3.125	0.012207	256
C0322	25	0.976562	25.6	200	0.78125	256	3.125	0.0244141	128
C0328	75	0.390625	192	25	0.0488281	512	6.25	0.0366211	170.667
C0329	37.5	0.0732422	512	25	0.0244141	1024	3.125	0.00228882	1365.33
C0330	200	0.78125	256	37.5	0.0976562	384	9.375	0.0244141	384
C0331	200	0.585938	341.333	50	0.0976562	512	6.25	0.0244141	256
C0339	18.75	0.146484	128	200	0.292969	682.667	3.125	0.00305176	1024
C0340	18.75	0.12207	153.6	25	0.0366211	682.667	3.125	0.00152588	2048
C0341	25	0.12207	204.8	25	0.0244141	1024	3.125	0.00152588	2048
C0349	18.75	0.292969	64	25	0.0488281	512	3.125	0.00915527	341.333
C0350	25	0.292969	85.3333	25	0.0610352	409.6	3.125	0.00762939	409.6
C0351	31.25	0.390625	80	25	0.0488281	512	3.125	0.00610352	512
C0352	12.5	0.12207	102.4	25	0.0244141	1024	3.125	0.00114441	2730.67
C0358	37.5	0.195312	192	400	1.5625	256	3.125	0.00915527	341.333
C0369	25	0.585938	42.6667	200	0.585938	341.333	3.125	0.0244141	128
C0370	37.5	0.390625	96	25	0.0488281	512	9.375	0.00610352	1536
C0371	62.5	1.17188	53.3333	25	0.0976562	256	4.6875	0.0244141	192
C0380	50	0.146484	341.333	25	0.0976562	256	4.6875	0.0183105	256
C0381	37.5	0.195312	192	18.75	0.0488281	384	3.125	0.0183105	170.667
C0382	37.5	0.0488281	768	25	0.0488281	512	1.5625	0.00228882	682.667
C0383	62.5	0.0976562	640	25	0.0244141	1024	4.6875	0.00457764	1024
C0384	100	0.390625	256	400	0.195312	2048	4.6875	0.00305176	1536
C0385	50	3.125	16	25	0.146484	170.667	2.34375	0.0244141	96
C0394	18.75	0.976562	19.2	75	0.0732422	1024	12.5	0.012207	1024
C0395	37.5	0.195312	192	25	0.0244141	1024	3.125	0.00228882	1365.33
C0396	50	0.78125	64	12.5	0.0366211	341.333	6.25	0.00457764	1365.33
C0402	50	0.390625	128	25	0.0488281	512	3.125	0.00610352	512
C0403	75	0.0976562	768	50	0.0366211	1365.33	6.25	0.00457764	1365.33
C0404	37.5	0.244141	153.6	25	0.0488281	512	3.125	0.00457764	682.667
C0405	75	0.585938	128	50	0.0976562	512	6.25	0.0244141	256
C0406	37.5	0.585938	64	37.5	0.0976562	384	6.25	0.012207	512
C0417	25	0.390625	64	12.5	0.0244141	512	3.125	0.0366211	85.3333
C0418	25	0.390625	64	12.5	0.0488281	256	2.34375	0.012207	192
C0427	25	0.0732422	341.333	25	0.0366211	682.667	6.25	0.00152588	4096
C0428	25	0.78125	32	12.5	0.0366211	341.333	4.6875	0.012207	384
C0429	31.25	0.195312	160	37.5	0.0488281	768	3.90625	0.00610352	640
C0437	50	0.195312	256	37.5	0.0488281	768	6.25	0.00915527	682.667
C0438	37.5	1.17188	32	25	0.0976562	256	6.25	0.0244141	256
C0439	25	0.292969	85.3333	200	0.195312	1024	3.125	0.012207	256
C0440	200	0.390625	512	533.333	1.5625	341.333	6.25	0.00610352	1024
C0450	50	0.585938	85.3333	18.75	0.146484	128	3.125	0.0183105	170.667
C0451	50	1.17188	42.6667	200	0.390625	512	6.25	0.00915527	682.667
C0452	37.5	0.390625	96	400	9.375	42.6667	3.125	0.012207	256
C0460	50	0.0976562	512	200	0.0488281	4096	6.25	0.00152588	4096
C0461	37.5	0.0976562	384	300	0.0976562	3072	4.6875	0.00228882	2048
C0462	37.5	0.78125	48	25	0.0732422	341.333	4.6875	0.012207	384
C0472	37.5	0.146484	256	25	0.0366211	682.667	3.125	0.00228882	1365.33
C0473	50	0.585938	85.3333	25	0.0366211	682.667	3.125	0.00610352	512
C0474	31.25	1.17188	26.6667	12.5	0.146484	85.3333	6.25	0.0610352	102.4
C0475	25	1.5625	16	12.5	0.146484	85.3333	6.25	0.0610352	102.4
C0476	100	4.6875	21.3333	50	0.146484	341.333	6.25	0.0366211	170.667
C0477	25	0.390625	64	300	1.17188	256	6.25	0.0244141	256
C0478	37.5	0.0976562	384	9.375	0.0244141	384	3.125	0.00152588	2048
C0483	37.5	0.390625	96	12.5	0.0488281	256	2.34375	0.00457764	512
C0484	100	0.0610352	1638.4	37.5	0.0366211	1024	3.125	0.00915527	341.333
C0485	37.5	0.488281	76.8	25	0.0610352	409.6	6.25	0.00915527	682.667
C0594	37.5	0.585938	64	533.333	1.5625	341.333	3.125	0.0183105	170.667
C0595	100	0.78125	128	25	0.12207	204.8	6.25	0.0366211	170.667
C0596	25	0.390625	64	18.75	0.0488281	384	3.125	0.012207	256
C0597	37.5	0.195312	192	25	0.0488281	512	3.125	0.0244141	128
C0611	37.5	0.390625	96	400	0.976562	409.6	4.6875	0.0183105	256
C0615	37.5	0.146484	256	150	0.195312	768	3.125	0.00915527	341.333
C0616	50	1.5625	32	200	0.78125	256	3.125	0.0244141	128
C0617	150	1.17188	128	75	0.195312	384	9.375	0.0488281	192
C0627	25	0.146484	170.667	150	0.292969	512	3.125	0.0183105	170.667
C0628	200	0.78125	256	400	0.78125	512	6.25	0.0244141	256
C0634	18.75	0.292969	64	25	0.0488281	512	3.125	0.0244141	128
C0644	25	0.146484	170.667	25	0.0244141	1024	6.25	0.012207	512
C0647	25	0.390625	64	200	0.390625	512	3.125	0.012207	256
C0648	75	0.292969	256	200	0.195312	1024	6.25	0.00610352	1024
C0649	50	0.390625	128	25	0.0976562	256	3.125	0.012207	256
C0655	75	0.390625	192	50	0.0488281	1024	3.125	0.012207	256
C0656	100	2.34375	42.6667	400	0.78125	512	9.375	0.0610352	153.6
